# Supplementary material for: Accounting for horizontal gene transfers explains conflicting hypotheses regarding the position of aquificales in the phylogeny of Bacteria
Source: BMC Evol Biol. 2008 Oct 3;8:272. doi: 10.1186/1471-2148-8-272 (PMC2584045; doi:10.1186/1471-2148-8-272)
Supplement: Additional file 1 — The list of species used in the study, and their abbreviated names as found in the figures of the article. [file 1471-2148-8-272-S1.xls]

## Sheet: Sheet1
Abbreviation	Complete species name	Source
ACID_BA	Acidobacteria bacterium	JGI
AGRO_TU	Agrobacterium tumefaciens Cereon	HOGENOM
ANAB_SP	Anabaena sp.	HOGENOM
ANAE_DE	Anaeromyxobacter dehalogenans	JGI
AQUI_AE	Aquifex aeolicus	HOGENOM
ASTE_YE	Aster yellows witches'-broom phytoplasma	NCBI
AZOA_SP	Azoarcus sp.	HOGENOM
BACI_SU	Bacillus subtilis	HOGENOM
BACT_TH	Bacteroides thetaiotaomicron	HOGENOM
BACT_FR	Bacteroides fragilis	HOGENOM
BART_HE	Bartonella henselae	HOGENOM
BDEL_BA	Bdellovibrio bacteriovorus	HOGENOM
BIFI_LO	Bifidobacterium longum	HOGENOM
BLAS_MA	Blastopirellula marina	NCBI
BORD_PE	Bordetella pertussis	HOGENOM
BORR_BU	Borrelia burgdorferi	HOGENOM
BORR_GA	Borrelia garinii	HOGENOM
BUCH_AP	Buchnera aphidicola	HOGENOM
BURK_MA	Burkholderia mallei	HOGENOM
CAMP_JE	Campylobacter jejuni	HOGENOM
CAUL_VI	Caulobacter crescentus	HOGENOM
CHLA_MU	Chlamydia muridarum	HOGENOM
CHLA_PN	Chlamydia pneumoniae	HOGENOM
CHLA_TR	Chlamydia trachomatis	HOGENOM
CHLA_CA	Chlamydophila caviae	HOGENOM
CHLO_TE	Chlorobium tepidum	HOGENOM
CHLO_AU	Chloroflexus aurantiacus	JGI
CHRO_VI	Chromobacterium violaceum	HOGENOM
CLOS_PE	Clostridium perfringens	HOGENOM
CORY_DI	Corynebacterium diphtheriae	HOGENOM
CYTO_HU	Cytophaga hutchinsonii	JGI
DEHA_CB	Dehalococcoides CBDB1	JGI
DEHA_ET	Dehalococcoides ethenogenes	JGI
DEIN_GE	Deinococcus geothermalis	JGI
DEIN_RA	Deinococcus radiodurans	HOGENOM
DESU_PS	Desulfotalea psychrophila	HOGENOM
DESU_AC	Desulfuromonas acetoxidans	JGI
ENTE_FA	Enterococcus faecalis	HOGENOM
ESCH_CO	Escherichia coli	HOGENOM
FERV_NO	Fervidobacterium Nodosum	JGI
FLAV_JO	Flavobacterium johnsoniae	JGI
FUSO_NU	Fusobacterium nucleatum	HOGENOM
GEOB_KA	Geobacillus kaustophilus	HOGENOM
GEOB_ME	Geobacter metallireducens	JGI
GLOE_VI	Gloeobacter violaceus	HOGENOM
HALO_OR	Halothermothrix orenii H168	JGI
HELI_PY	Helicobacter pylori	HOGENOM
HERP_AU	Herpetosiphon aurantiacus	JGI
KUEN_ST	Kuenenia stuttgartiensis	NCBI
LACT_AC	Lactobacillus acidophilus	HOGENOM
LEIF_XY	Leifsonia xyli	HOGENOM
LEPT_IN	Leptospira interrogans	HOGENOM
LIST_MO	Listeria monocytogenes	HOGENOM
MAGN_SP	Magnetococcus sp. MC-1	NCBI
MESO_FL	Mesoplasma florum	HOGENOM
MOOR_TH	Moorella thermoacetica	NCBI
MYCO_BO	Mycobacterium bovis	HOGENOM
MYCO_GE	Mycoplasma genitalium	HOGENOM
MYCO_PE	Mycoplasma penetrans	HOGENOM
NEIS_GO	Neisseria gonorrheae	HOGENOM
NITR_EU	Nitrosomonas europaea	HOGENOM
NOCA_FA	Nocardia farcinica	HOGENOM
ONIO_YE	Onion yellows phytoplasma	HOGENOM
PARA_SP	Parachlamydia sp.	HOGENOM
PAST_MU	Pasteurella multocida	HOGENOM
PELO_LU	Pelodictyon luteolum	NCBI
PORP_GI	Porphyromonas gingivalis	HOGENOM
PROC_MA	Prochlorococcus marinus CCMP 1375	HOGENOM
PROP_AC	Propionibacterium acnes	HOGENOM
PROS_AE	Prosthecochloris aestuarii	JGI
PSEU_AE	Pseudomonas aeruginosa	HOGENOM
RALS_SO	Ralstonia solanacearum	HOGENOM
RHOD_BA	Rhodopirellula baltica	HOGENOM
RICK_PR	Rickettsia prowazekii	HOGENOM
ROSE_SP	Roseiflexus sp-RS-1	JGI
RUBR_XY	Rubrobacter xylanophilus	NCBI
SALI_RU	Salinibacter ruber	NCBI
SOLI_US	Solibacter usitatus	JGI
STRE_CO	Streptomyces coelicolor	HOGENOM
SULF_AZ	Sulfurihydrogenibium azorense	TIGR
SYMB_TH	Symbiobacterium thermophilum	HOGENOM
SYNE_EL	Synechococcus elongatus	HOGENOM
THER_TE	Thermoanaerobacter tengcongensis	HOGENOM
THER_EL	Thermosynechococcus elongatus	NCBI
THER_MA	Thermotoga maritima	HOGENOM
THER_ME	Thermosipho Melanesiensis	JGI
THER_NE	Thermotoga neapolitana	TIGR
THER_PE	Thermotoga Petrophila	JGI
THER_TH	Thermus thermophilus HB27	HOGENOM
THER_TH1	Thermus thermophilus HB8	HOGENOM
TREP_DE	Treponema denticola	HOGENOM
TRIC_ER	Trichodesmium Erythraeum	NCBI
UREA_PA	Ureaplasma parvum	HOGENOM
WOLI_SU	Wolinella succinogenes	HOGENOM
