# Supplementary material for: Accounting for horizontal gene transfers explains conflicting hypotheses regarding the position of aquificales in the phylogeny of Bacteria
Source: BMC Evol Biol. 2008 Oct 3;8:272. doi: 10.1186/1471-2148-8-272 (PMC2584045; doi:10.1186/1471-2148-8-272)
Supplement: Additional file 3 — The list of 56 HOGENOM gene families used to estimate species trees, with the corresponding function description. [file 1471-2148-8-272-S3.xls]

## Sheet: Sheet1
HOGENOM family	Description
HBG000440	Translation initiation factor IF-2
HBG000445	Translation initiation factor IF-3
HBG000910	30S ribosomal protein S5P
HBG002109	Hypothetical tRNA/rRNA methyltransferase HI0766
HBG002854	Aspartyl/glutamyl-tRNA(Asn/Gln) amidotransferase
HBG004686	30S ribosomal protein S13
HBG004687	30S ribosomal protein S11
HBG004904	30S ribosomal protein S17
HBG005458	30S ribosomal protein S10
HBG008981	GTP-dependent nucleic acid-binding protein EngD
HBG009098	GTPase EngA
HBG009523	30S ribosomal protein S19
HBG011587	30S ribosomal protein S7
HBG011828	30S ribosomal protein S3
HBG011967	30S ribosomal protein S16
HBG012008	30S ribosomal protein S15
HBG012031	Small protein B
HBG012495	50S Ribosomal protein L21
HBG012497	60S ribosomal protein L9
HBG012498	30S ribosomal protein S8
HBG012531	30S ribosomal subunit protein S20
HBG012536	50S ribosomal protein L27
HBG012577	50S ribosomal protein L13
HBG012578	30S ribosomal protein S9
HBG012593	50S ribosomal protein L1
HBG012594	DNA-dependent RNA polymerase beta subunit
HBG012618	30S ribosomal protein S2
HBG012627	50S ribosomal protein L9
HBG013158	Ribonuclease III
HBG013445	50S ribosomal subunit L19
HBG013555	30S ribosomal protein S12
HBG013652	Ribosome recycling factor
HBG013741	50S ribosomal protein L2
HBG014295	Holliday junction DNA helicase ruvB
HBG014328	Putative ribosome-binding factor A
HBG014467	DNA-directed RNA polymerase beta’ subunit
HBG014469	50S ribosomal protein L11
HBG014585	50S ribosomal protein L5
HBG014586	50S ribosomal protein L24
HBG014588	50S ribosomal protein L16
HBG014589	50S ribosomal protein L23P
HBG016567	DNA primase
HBG016718	Recombination protein recR
HBG016724	50S ribosomal protein L10
HBG016729	50S ribosomal protein L14
HBG016731	50S ribosomal protein L15
HBG016735	50S ribosomal protein L18
HBG016737	50S ribosomal protein L22
HBG016760	50S ribosomal protein L35
HBG016768	50S ribosomal protein L4
HBG016876	TRNA-mehtyltransferase
HBG029997	Holliday junction DNA helicase ruvA
HBG032356	Hypothetical protein
HBG072412	Hypothetical protein
HBG113375	S-adenosyl-methyltransferase mraW
HBG301412	Putative Holliday junction resolvase
